# Supplementary material for: Arene Ru(II) Complexes Acted as Potential KRAS G-Quadruplex DNA Stabilizer Induced DNA Damage Mediated Apoptosis to Inhibit Breast Cancer Progress
Source: Molecules. 2022 May 10;27(10):3046. doi: 10.3390/molecules27103046 (PMC9146995; doi:10.3390/molecules27103046)
Supplement: Supplementary file 1 [file molecules-27-03046-s001.zip]

Archive with 1 entries (1 files):
- molecules-1608425-supplementary.pdf
